# Supplementary material for: Assessment of pharmacologically induced changes in canine kidney function by multiparametric magnetic resonance imaging and contrast enhanced ultrasound
Source: Front Vet Sci. 2024 Jun 20;11:1406343. doi: 10.3389/fvets.2024.1406343 (PMC11223176; doi:10.3389/fvets.2024.1406343)
Supplement: SUPPLEMENTARY DATA SHEET S1 — Excel file with physiological parameters of the test subjects during MRI examination. [file Data_Sheet_1.xlsx]

## Sheet: Blad1
Physiological parameters of the test subjects during MRI examination
									Intravenous blood pressure measurement			Non-invasive blood pressure measurement
Subject number	Breed	Time point	Treatment	Age (months)	Gender	Body weight (kg)	Pulse rate (beats/minute)	Respiration rate (breaths/minute)	Systolic arterial blood pressure (mmHg)	Mean arterial blood pressure (mmHg)	Diaslotic arterial blood pressure (mmHg)	Blood pressure (mmHg)	Hematocrit (%)	Volume left kidney (ml)	Volume right kidney (ml)
1	Beagle	1	Control	58	Female	11.3	85	13	90	59	46	105	36	50.2	49.2
1	Beagle	2	Dopamine	58	Female	11.3	97	12	86	60	51	98	36	54.1	50.5
2	Beagle	1	Dopamine	115	Male castrated	15.6	91	13	92	64	52	160	36	71.4	73.8
2	Beagle	2	Control	115	Male castrated	15.6	97	14	93	70	58	95	36	68.6	70.5
3	Beagle	1	Control	57	Male	13.4	118	10	88	73	65	108	36	37.1	37.6
3	Beagle	2	Dopamine	57	Male	13.4	104	8	93	68	57	95	40	38.9	40
4	Beagle	1	Control	57	Female castrated	13.8	128	29	101	82	72	100	36	36.5	35.2
4	Beagle	2	Dopamine	57	Female castrated	13.8	95	22	102	88	77	115	40	36.6	34.9
5	Beagle	1	Control	48	Male	9.525	157	16	/	/	/	120	36	40	40.5
5	Beagle	2	Dopamine	48	Male	9.525	147	34	/	/	/	85	37	39.4	38.5
6	Beagle	1	Control	58	Female	10.975	123	14	/	/	/	110	40	47.2	46.5
6	Beagle	2	Dopamine	58	Female	10.975	116	10	/	/	/	123	38	46.8	47.6
7	Beagle	1	Dopamine	58	Female	11	89	15	/	/	/	90	36	40.4	38.9
7	Beagle	2	Control	58	Female	11	87	15	/	/	/	115	36	40.1	38.9
8	Beagle	1	Dopamine	72	Male castrated	14.4	126	7	/	/	/	103	40	60.6	61.09
8	Beagle	2	Control	72	Male castrated	14.4	138	8	/	/	/	110	36	66.7	63.9
