# Supplementary material for: Assessment of pharmacologically induced changes in canine kidney function by multiparametric magnetic resonance imaging and contrast enhanced ultrasound
Source: Front Vet Sci. 2024 Jun 20;11:1406343. doi: 10.3389/fvets.2024.1406343 (PMC11223176; doi:10.3389/fvets.2024.1406343)
Supplement: SUPPLEMENTARY DATA SHEET S2 — Excel file with renal blood flow measurements with ASL-MRI using the TEO and TLCO method. [file Data_Sheet_2.xlsx]

## Sheet: Blad1
Renal blood flow measurements with ASL-MRI using the TEO and TLCO method
				Renal blood flow (RBF) left kidney ( ml/100g/min) using the TEO method										Renal blood flow (RBF) right kidney ( ml/100g/min) using the TEO method										Renal blood flow (RBF) left kidney ( ml/100g/min) using the TLCO method												Renal blood flow (RBF) right kidney ( ml/100g/min) using the TLCO method
Subject number	Time point	Run	Treatment	Segment 1	Segment 2	Segment 3	Segment 4	Segment 5	Segment 6	Segment 7	Segment 8	Segment 9	Segment 10	Segment 1	Segment 2	Segment 3	Segment 4	Segment 5	Segment 6	Segment 7	Segment 8	Segment 9	Segment 10	Layer 1	Layer 2	Layer 3	Layer 4	Layer 5	Layer 6	Layer 7	Layer 8	Layer 9	Layer 10	Layer 11	Layer 12	Layer 1	Layer 2	Layer 3	Layer 4	Layer 5	Layer 6	Layer 7	Layer 8	Layer 9	Layer 10	Layer 11	Layer 12	RBF (ml/100g/min) entire left kidney	RBF (ml/100g/min) entire right kidney
1	1	1	Control	225.405	308.231	239.913	223.603	224.455	227.464	230.481	200.971	173.143	160.736	298.8	252.551	222.566	188.455	170.448	232.5	223.81	194.095	228.591	254.2	260.277	282.036	295.875	234.659	194.647	152.719	144.355	115.864	128.619	122.417	126.4	98	279.215	315.708	293.512	249.28	195.275	180.088	147.514	137.481	127.3	95.8947	79.2857	47.3333	211.714	220.219
1	2	1	Dopamine	348.125	344.915	294.812	354.545	389.195	387.538	334.422	304.815	281.803	291.256	344.286	363.265	308.576	350.031	330.5	361.548	349.75	310.097	289.476	383.261	326.544	427.783	495.385	448.549	320.064	223.667	170.167	168	183.217	183.158	207	166.778	316.632	453.948	542.426	447.906	305.294	231.412	174.897	171.382	172.148	201.478	166.846	135.727	325.235	332.459
1	2	2	Dopamine	362.25	379.617	320.156	370.6	440.756	463.269	399.311	359.685	365.82	401.977	371.857	441.531	349.718	379.631	337.737	314.024	324	295.319	326.622	436.457	362.059	490.971	567.942	512.588	372.894	272.083	226.75	222.704	244.217	233.789	248.7	181.222	320.276	454.455	548.779	454.953	336.98	263.627	224.821	221.5	214.148	249.696	205.846	186.364	379.969	353.837
2	1	1	Dopamine	344.333	355.437	287.949	345.091	442.939	453.846	403.436	382.157	344.507	413.872	304.1	349.388	296.387	352.159	423.625	447.452	445.357	321.024	326.56	371.741	367.453	578.446	639.437	492.685	317.393	225.698	179.698	165.902	148.643	137.261	162.222	158.889	414.5	515.302	547.365	472.565	333.087	245.339	188.787	169.78	161.382	123.739	105.353	74.3636	371.425	357.271
2	1	2	Dopamine	455	418.704	385.128	452.345	541.857	558.654	494.109	474.686	411.187	476.468	260.35	341.97	295.57	355.971	437.214	466.81	479.804	363.75	359.702	366	443.651	702.265	766.634	591.89	377.643	287.925	242.581	231.171	217.679	214.913	242.5	213.889	379.283	548.012	597.035	497.333	338.29	247.679	185.447	178.195	180.529	144.913	134.353	112.545	458.435	370.34
2	2	1	Control	304.727	308.915	232.769	250.4	315.02	330.073	300.675	294.534	247.986	302.355	272.45	324.339	246.646	273.324	290.6	325.4	330.731	303.012	296.701	354.302	298.718	435.767	445.5	347	237.604	172.468	155.378	150.865	134.815	144.1	150.5	148.25	311.36	396.341	449.262	390.486	299.29	238.098	194.851	171.842	143.429	135.217	100.526	69.3333	283.134	298.821
2	2	2	Control	264.273	285.128	210.646	234.031	298.667	304.561	279.5	274.983	228.944	300.194	234.7	314.306	256.479	259.824	269.56	300.8	303.212	264.059	246.333	325.321	282.635	419.11	423.206	320.333	215.792	156.191	140.135	136.27	123.481	127.8	123.786	108.25	311.186	374.353	422.012	365.243	271.887	210.984	165.085	137.421	111.857	109.652	75.5789	67.2222	264.224	275.903
3	1	1	Control	256.882	302.195	216.887	257.429	279.439	273.75	209.971	179.278	149.607	213.387	197.833	275.345	199.96	271.75	274.083	261.357	231.756	195.676	172.783	240.515	233.917	325.391	377.34	322.935	209.886	165.875	100.387	85.7308	73.1818	95.3125	81.9167	98.875	243.5	333.521	370.426	305.463	202.5	163.756	100.889	88.7	99.3462	117.056	60.3846	74.3333	226.373	227.358
3	1	2	Control	329.176	304.659	276.435	334.214	377.756	393.75	284.171	234.519	230.696	325.645	221.083	335.879	302.413	329.058	336.556	354.036	299.956	244	230.913	342.485	329.25	393.75	449.88	389.457	269.686	228.3	150.613	150.5	160.409	174.062	180.833	192.875	314.868	362.944	404.508	362.296	297.587	266.578	203.25	184.467	192.038	180.5	153.923	155.556	298.888	296.851
3	2	1	Dopamine	234.941	330.226	206.255	185.956	194.065	302.033	276.878	335.167	281.75	257.333	286.45	277.889	295.527	328.774	340.919	399.179	370.73	342.839	299.857	319.396	249.885	341.844	401.608	397.366	310.837	201.824	152.032	132.704	113.043	113.688	97.4167	81	322.426	446.385	519.419	471.468	374.109	220.689	186.576	144.742	111.833	101.684	81.4286	68.5714	264.815	323.911
3	2	2	Dopamine	361.235	403.962	281.891	304.778	348.032	426.667	276.366	354.148	315.769	365.967	369.15	414.778	338.595	360.758	387.973	407.143	380.514	321.268	297.829	372.688	300.492	379.328	484.922	504.951	422.372	297.353	243.871	207.815	191.565	174.812	129.333	103.714	359.103	445.431	534.355	488.766	420.826	276.4	237.273	202.161	157.583	122.842	100.429	80.7143	338.939	354.564
4	1	1	Control	365.471	409.933	337.667	343.769	386.625	417.156	427.312	375.653	325.444	362.18	366.867	393.939	298.013	303.909	328.378	312.931	357	319.689	304.449	397.302	312.459	498.967	618.923	563.936	379.465	240.75	171.094	197.7	161.792	190.875	157.3	110.286	310.806	406.29	491.875	459.065	363.915	278.805	244.351	150.296	175.448	135.867	136.357	128.5	368.106	328.902
4	1	2	Control	347.706	387.533	325.877	323.058	374.825	422.062	430.781	381.224	322.593	356.28	271.933	361.758	294.747	308.873	316.595	307.69	369.657	332.705	298.29	367.047	319.311	494.25	608.615	551.915	367.791	240.812	160.844	177.167	147.542	173.5	149.7	113	278.925	399.339	489.031	469.848	365.468	279.512	232.432	145.37	155.172	124.267	129.714	128.75	360.65	321.072
4	2	1	Dopamine	291.8	369.333	300.033	344.943	370.85	356.433	352.176	346.959	283.155	309.717	248.867	266.943	254.956	277.94	312.394	323.6	356.697	300.241	274.048	311.289	257.712	445.836	543.404	503.262	363.044	226.75	157.528	139.308	153.409	201	197.364	203.714	259.547	353.051	425.759	422.478	330.302	267.853	198.333	141.2	141.917	132.8	112.917	115.625	329.506	289.343
4	2	2	Dopamine	362.4	448.697	336.311	354.717	402.95	408.967	399.147	387.531	359.207	390.66	326.267	342.686	321.838	355.14	386.545	391.7	422.485	339.87	319.349	364.368	289.258	476	586.667	558.833	428.244	313.389	227.639	214.769	211.818	244.389	220.818	210.143	298.766	416.576	506.037	499.87	401.209	324.471	258.472	197.68	200.417	182.8	163.833	172	380.162	351.057
5	1	1	Control	236.533	271.488	223.522	233.111	263.756	283.885	272.222	249.931	253.862	308.323	266	247.738	191.347	228.396	265.857	268	233.865	169.968	185.275	252.351	193.27	293.969	373.135	343.583	292.25	227.744	185.207	177.414	178	165.706	179.583	175.625	234.284	294.371	342.545	302.127	205.757	178.178	126.184	111.484	88.3462	88.4286	77.6154	68.2222	255.764	219.13
5	1	2	Control	219	291.707	205.313	304.311	406.317	433.808	392.444	332.966	318.931	367.161	271.667	270.952	169.493	245.528	371.657	323.529	248.676	191.419	202.304	286.216	291.159	328.422	412.269	386.375	378.525	297.051	284.034	255	274.348	247.941	198.583	158.5	268.045	280.457	318.073	303.982	217.378	225.556	177.5	177.226	148.731	152.643	135.308	114.667	320.472	241.372
5	2	1	Dopamine	316.136	288.303	222.431	211.981	293.658	320.676	291.094	287.744	265.245	298.673	306.286	300.65	250.793	324.509	328.905	367.548	325.083	278.797	260.182	296.657	219.815	302.937	422.462	410.596	335.581	250.575	183.242	162.667	130.52	133.333	104.667	95.2857	231.603	333.025	428.985	400.169	364.933	270.51	234.07	196.258	163.926	164.8	151.833	126.5	274.243	295.068
5	2	2	Dopamine	427.182	385.091	425.647	408.654	473.921	453.892	383.312	401.233	347.698	293.577	316.286	301.283	319.012	405.453	384.548	367.968	332.729	250.519	193	266.4	314	402.143	553.096	554.702	489.465	368.275	285.636	276.583	244.32	272.667	242.667	239.286	261.973	360.383	476.682	435.661	409.356	258.796	201.14	165.419	106.815	125.3	100.111	77.6667	394.578	305.052
6	1	1	Control	327.053	348.729	271.812	319.612	363.846	409.564	311.372	348.111	356.492	410.978	302.923	336.76	269.808	318.638	380.787	409.229	372.707	373.696	296	358.17	299.261	440.113	538.859	490.872	343.82	285.804	184.294	197.125	195.214	174.167	205.909	183.3	293.808	375.792	455.7	406.902	377.235	312.091	274.514	250.829	245.44	245.278	204.75	174.5	343.887	335.596
6	1	2	Control	370.263	332.729	290.062	345.714	358.359	379.974	281.442	280.317	275.797	357.933	310.308	328.64	277.027	298.897	324.213	329.114	282.659	273.964	210.595	287.638	296.159	407.437	482.109	430.553	293.14	237.087	154.059	196.375	216.607	222.222	297.909	245.4	246.315	324.319	390.967	348.492	301.059	253.227	220.946	214.114	217.88	204.556	201.938	180.625	319.448	284.036
6	2	1	Dopamine	390.762	374.96	272.237	328.98	441.935	522.361	438.068	430.5	406.278	445.617	353.562	354.467	260.845	331.667	390.56	450.588	434.892	391.741	356.534	411.18	328.169	503.859	651.236	615.759	470.978	337.143	230.914	182.733	183.12	157.45	172.833	90.5	316.831	442.775	543.862	518.105	434.447	303.388	268.308	202.367	219.385	176.476	150.067	140.375	400.974	365.065
6	2	2	Dopamine	413.095	420.82	271.051	358.471	432.413	532.528	459.023	380.536	392.167	410.191	392.688	429.644	309.803	354.158	394.8	451.559	417.595	383.983	344.137	434.04	289.944	485.986	658.509	639.389	485.022	344.357	235.714	183.433	195.4	169.55	181.25	117.125	340.085	445.408	554.293	540.035	457.681	330.653	287.667	210.2	236.769	178.81	178.667	156.625	400.322	381.673
7	1	1	Dopamine	377.176	406.125	325.937	329.551	286.067	282.25	313.529	258.305	261.446	425.417	356.538	217.025	232.453	269.135	306.423	281.697	306.579	230.155	200.281	283.824	273.803	408.783	473.154	449.22	337.619	226.78	160.355	204.75	173	253.235	286.8	266.111	260.836	303.167	352.161	291.27	289.364	233.2	127.44	213.758	173.833	138.267	117.2	113.222	319.841	255.131
7	1	2	Dopamine	386.353	425.975	360.556	363.49	377.9	407.875	407.353	332.763	335.982	507.778	388.385	295.2	267.625	285.115	311.462	359.121	389.711	356.638	349.877	395.706	310.656	482.917	553.038	523.707	405.262	300.39	214.774	264.167	229.333	288.882	319.9	295.333	311.951	379.697	441.196	391	367.114	311.525	211.48	285.333	247.458	216.867	198.1	199	381.599	332.248
7	2	1	Control	282.308	229.756	195.32	191.143	246	243.08	238.303	212.2	220.471	289.355	307.6	252.324	212.897	211.816	195.706	231.346	248.903	197.604	200.052	243.026	179.935	253.138	326.457	305.05	266.795	202.242	120.846	179.731	155.059	182.611	137.1	116.667	207.179	234.153	272.961	260.953	237.111	210.361	183.963	197.4	186.842	160.059	165.8	164.5	227.578	221.434
7	2	2	Control	383.538	171.024	98.12	70.4762	151.303	183.32	207.394	202.778	210.392	293.645	501.467	332.971	250.172	250.306	235.324	312.538	329.194	298.646	339.19	343.395	91.8696	187.621	251.891	252.55	230.59	171	91.4615	154.154	125.412	194.333	145.3	134.833	227.964	275.169	329.451	345.186	322.528	327.361	311.074	332.833	337.474	304.176	289.3	291.875	180.03	304.176
8	1	1	Dopamine	262.176	240.83	205.436	208.894	231.074	268.698	225.478	220.619	189.699	231.016	156	263.877	186.872	209.8	230.354	226.971	217.467	165.104	168.939	216.933	164.506	274.276	347.5	308.597	246.056	173.857	145.429	138.108	139.613	156.95	175.625	153	209.908	288.139	327.368	279.111	197.982	134.729	115.905	106.216	72.2963	62.0385	39.7143	34.375	222.827	202.2
8	1	2	Dopamine	264.588	284.234	216.526	190.758	213.204	289.698	243.087	264.444	259.438	326.587	227.571	284.719	207.477	241.723	272.896	285	275.667	203.844	222.244	304.511	160.931	345.513	432.014	388.823	276.537	196.633	144.143	120.541	111.516	134.15	159.25	148.4	221.053	330.278	390.221	337.917	249.807	177.875	160.381	153.189	112.889	96.8462	69.2857	75	252.458	245.621
8	2	1	Control	309.222	218.062	187.901	197.456	266.617	266.556	271.902	228.864	216.176	241.458	189.875	265.667	194.528	228.164	266.118	275.684	299.125	234.203	212.919	275.981	184.881	320.821	395.597	354.787	263.222	156.333	94.7209	89.0789	84.8571	95.8696	131.188	113	210.378	339.256	406.625	362.26	254	157.62	130.447	111.457	79.7667	73.84	72.0588	69.75	230.766	240.862
8	2	2	Control	382.444	306.562	270.259	272.719	352.255	337.8	311.529	253.333	228.73	279.983	214.438	328.561	280.303	322.388	345.843	342.947	362.75	274.514	217.116	314.808	227.845	379.115	491.944	454.967	336.254	200.604	122.791	113.342	103.036	124.13	165.375	146.111	250.11	414.122	501.458	439.699	315.879	208.94	167.383	148.6	110.833	99.36	88.8235	77	287.716	297.826
