# Supplementary material for: Assessment of pharmacologically induced changes in canine kidney function by multiparametric magnetic resonance imaging and contrast enhanced ultrasound
Source: Front Vet Sci. 2024 Jun 20;11:1406343. doi: 10.3389/fvets.2024.1406343 (PMC11223176; doi:10.3389/fvets.2024.1406343)
Supplement: SUPPLEMENTARY DATA SHEET S3 — Excel file with renal blood flow measurements with DCE-MRI. [file Data_Sheet_3.xlsx]

## Sheet: Blad1
Renal blood flow measurements with DCE-MRI
			DCE renal blood flow (RBF) ( ml/100g/min) right kidney: C2 Filtration model				DCE RBF ( ml/100g/min) right kidney: C2 Uptake model				DCE RBF (ml/ 100 g/min) right kidney: Model Free				DCE RBF (ml/100g/min) right kidney: Maximum Slope				DCE RBF (ml/100g/min) left kidney: C2 Filtration model				DCE RBF (ml/100g/min) left kidney: C2 Uptake model				DCE RBF (ml/100g/min) left kidney: Model Free				DCE RBF (ml/100g/min) left kidney: Maximum Slope
Subject number	Time point	Treatment	AIF ROI: 25mm cranial to right renal artery (25 mm Cr)	AIF ROI: 12mm cranial to right renal artery (12 mm Cr)	AIF ROI: caudal to right renal artery (Ca)	AIF ROI: cranial to right renal artery, but caudal to the celiac and cranial mesenteric arteries (AD)	AIF ROI: 25 mm Cr	AIF ROI: 12 mm Cr	AIF ROI: Ca	AIF ROI: AD	AIF ROI: 25 mm Cr	AIF ROI: 12 mm Cr	AIF ROI: Ca	AIF ROI: AD	AIF ROI: 25 mm Cr	AIF ROI: 12 mm Cr	AIF ROI: Ca	AIF ROI: AD	AIF ROI: 25 mm Cr	AIF ROI: 12 mm Cr	AIF ROI: Ca	AIF ROI: AD	AIF ROI: 25 mm Cr	AIF ROI: 12 mm Cr	AIF ROI: Ca	AIF ROI: AD	AIF ROI: 25 mm Cr	AIF ROI: 12 mm Cr	AIF ROI: Ca	AIF ROI: AD	AIF ROI: 25 mm Cr	AIF ROI: 12 mm Cr	AIF ROI: Ca	AIF ROI: AD
1	1	Control	367.037	243.13	376.311	212.131	270.667	315.235	264.527	258.906	317.601	342.003	306.09	305.35	316.119	341.814	325.346	313.012	199.858	441.503	439.469	459.024	239.777	278.518	257.491	563.038	300.604	330.406	343.782	580.622	286.729	310.035	330.507	548.801
1	2	Dopamine	184.071	230.772	383.952	225.448	207.766	232.773	174.629	230.671	324.261	357.217	306.333	368.134	324.213	360.939	286.764	353.685	604.33	675.523	571.235	683.234	265.419	335.529	214.538	324.415	466.087	508.516	454.483	506.356	429.734	478.413	380.097	468.798
2	1	Dopamine	275.182	210.604	397.03	213.189	240.61	230.102	290.153	240.737	326.001	310.926	462.183	338.754	337.579	328.828	398.514	345.555	584.2	579.356	825.323	622.026	299.47	286.794	441.467	294.256	441.844	434.717	613.525	453.376	479.712	467.275	566.302	479.163
2	2	Control	216.637	314.72	490.465	403.953	245.623	216.993	307.667	258.357	372.909	345.637	442.057	379.828	341.584	304.485	417.644	352.296	286.399	272.482	361.947	488.955	305.422	270.26	433.456	296.647	446.174	410.308	557.498	431.09	448.754	400.014	548.676	426.488
3	1	Control	213.819	209.623	206.325	228.937	215.394	228.083	230.432	279.131	325.987	363.567	377.404	391.31	394.559	414.694	413.831	429.147	589.076	655.669	698.93	663.039	296.163	324.83	314.736	400.257	313.855	344.639	345.333	358.284	641.697	674.443	673.04	701.067
3	2	Dopamine	288.109	400.918	439.404	299.664	375.85	306.549	265.536	405.596	589.643	536.209	474.379	658.492	573.858	516.759	464.897	555.105	361.105	825.5	807.956	353.46	445.219	351.744	288.063	476.824	823.041	762.177	679.71	899.506	705.245	635.073	571.337	660.052
4	1	Control	284.241	391.037	478.407	384.668	321.791	300.008	319.492	291.481	453.113	443.62	514.703	418.338	418.164	407.359	436.235	388.957	557.56	387.773	320.828	513.389	391.652	365.056	387.486	356.978	733.625	783.989	830.383	622.752	590.166	574.917	615.67	553.009
4	2	Dopamine	371.944	300.842	314.049	324.353	406.502	354.844	422.127	374.427	576.12	500.954	610.975	521.013	487.151	439.327	522.899	457.673	427.85	371.172	458.844	355.678	383.189	335.732	395.661	350.506	623.738	551.603	603.123	533.63	504.518	454.989	541.54	471.724
5	1	Control	302.338	801.314	292.27	713.302	261.619	363.104	284.995	278.972	544.649	666.082	535.011	574.859	504.297	548.023	522.968	524.254	823.621	1073.82	951.988	988.887	321.136	515.627	364.302	345.49	681.942	836.467	726.925	751.102	648.695	704.941	672.713	680.021
5	2	Dopamine	624.178	782.19	946.24	712.977	233.397	300.959	392.142	256.636	526.18	647.627	702.204	587.471	490.664	573.352	635.715	541.734	858.79	1056.51	1300.65	937.074	261.724	366.794	484.554	312.982	744.898	802.16	938.434	795.058	621.097	725.766	804.707	676.93
6	1	Control	496.956	319.974	601.575	299.125	330.593	320.322	324.374	315.39	531.742	556.358	572.371	563.074	490.508	496.084	479.161	490.525	670.071	688.941	757.257	688.405	303.418	293.641	297.376	281.829	573.893	585.076	602.039	529.273	519.289	525.193	507.277	501.209
6	2	Dopamine	324.318	307.007	353.71	295.68	318.981	306.766	415.143	318.801	495.202	456.666	661.14	483.727	441.603	442.846	489.022	432.947	317.538	299.523	379.83	313.582	310.744	299.255	416.908	308.615	640.354	591.948	698.24	539.029	495.444	496.838	548.644	481.24
7	1	Dopamine	257.54	645.537	643.203	658.854	362.54	360.057	292.778	320.398	526.632	526.262	490.004	500.645	489.395	512.804	497.059	505.155	338.06	393.612	911.801	903.38	539.574	537.283	435.443	468.727	697.347	701.851	681.715	672.599	593.712	622.111	603.01	593.834
7	2	Control	156.885	165.789	182.526	297.562	166.173	171.023	186.322	172.752	257.963	264.892	299.222	262.395	266.009	273.865	306.621	279.401	359.311	389.538	223.917	412.36	181.481	186.487	202.638	190.074	311.957	324.89	362.992	335.514	318.894	328.311	367.579	350.171
8	1	Dopamine	172.065	192.804	601.546	230.574	183.729	206.419	282.722	244.466	348.687	387.386	510.599	444.137	356.251	397.668	504.165	440.494	158.02	181.416	609.968	211.682	159.241	178.803	236.103	209.789	358.523	412.73	523.325	462.987	324.082	361.758	458.639	401.921
8	2	Control	245.539	480.174	270.675	521.436	238.376	217.681	258.929	227.25	420.135	397.955	465.488	423.337	419.833	399.569	415.44	429.526	587.402	554.176	662.953	604.814	268.478	244.676	327.345	265.657	475.601	458.267	518.742	492.013	469.683	447.013	464.768	477.699
