# Supplementary material for: Assessment of pharmacologically induced changes in canine kidney function by multiparametric magnetic resonance imaging and contrast enhanced ultrasound
Source: Front Vet Sci. 2024 Jun 20;11:1406343. doi: 10.3389/fvets.2024.1406343 (PMC11223176; doi:10.3389/fvets.2024.1406343)
Supplement: SUPPLEMENTARY DATA SHEET S4 — Excel file with oxygenation measurements with BOLD-MRI using the TEO and TLCO method. [file Data_Sheet_4.xlsx]

## Sheet: Blad1
Oxygenation measurements with BOLD-MRI using the TEO and TLCO method
			Oxygenation (R2*) left kidney ( s-1) using the TEO method										Oxygenation (R2*) right kidney ( s-1) using the TEO method										Oxygenation (R2*) left kidney ( s-1) using the TLCO method												Oxygenation (R2*) right kidney ( s-1) using the TLCO method
Subject number	Time point	Treatment	Segment 1	Segment 2	Segment 3	Segment 4	Segment 5	Segment 6	Segment 7	Segment 8	Segment 9	Segment 10	Segment 1	Segment 2	Segment 3	Segment 4	Segment 5	Segment 6	Segment 7	Segment 8	Segment 9	Segment 10	Layer 1	Layer 2	Layer 3	Layer 4	Layer 5	Layer 6	Layer 7	Layer 8	Layer 9	Layer 10	Layer 11	Layer 12	Layer 1	Layer 2	Layer 3	Layer 4	Layer 5	Layer 6	Layer 7	Layer 8	Layer 9	Layer 10	Layer 11	Layer 12
1	1	Control	22.3666	24.9035	34.8778	26.3834	22.0811	19.2968	20.3378	19.2326	17.7518	26.5927	40.7005	32.3876	37.2402	42.0892	41.3461	35.9305	25.7139	21.2254	28.6936	33.0349	30.7656	23.6517	20.667	21.0487	20.176	17.7569	16.7812	20.6273	23.4054	32.2578	38.0751	36.9593	41.9276	36.8395	33.4006	26.7975	27.2892	25.0243	27.4754	30.8449	31.5349	37.5222	38.2778	55.5762
1	2	Dopamine	30.0347	34.689	31.3006	20.4483	21.4888	23.7391	19.1194	19.3959	19.6461	16.9235	24.3728	28.6837	26.92	28.663	27.9149	29.1698	18.7101	13.2189	17.1114	20.872	31.4658	25.7094	26.7463	23.0898	21.1037	18.0982	16.6131	15.3846	16.5918	19.5381	30.2573	29.9449	37.2696	26.9477	24.5465	25.6713	22.1716	17.5175	13.5646	10.676	15.0447	14.2595	17.0268	17.8116
2	1	Dopamine	18.1277	15.2573	16.7714	13.8792	16.648	17.1226	15.5773	14.2476	16.2476	19.3391	23.1413	31.4245	35.2068	36.9917	37.8564	42.114	24.5685	13.2601	14.7166	25.7779	22.7865	19.0213	17.9558	14.6534	13.0683	11.4315	8.80621	8.97354	17.3586	17.3535	20.3813	23.7283	31.4407	30.3347	27.9885	32.4674	24.0889	25.0507	22.0728	22.0905	20.0548	22.6179	17.3756	16.0019
2	2	Control	34.855	21.6029	22.5915	21.2619	14.8379	20.3006	18.2473	15.1446	18.1984	18.9898	28.6898	21.9819	24.9942	17.9081	23.2447	21.1561	16.6295	13.7002	18.2424	21.7171	29.7069	24.1918	21.8034	18.8485	15.7748	14.459	12.0322	11.6008	11.7732	18.5978	24.4607	34.7679	31.2134	23.8488	19.0303	18.0357	16.2619	14.5381	14.2934	15.3064	14.2212	18.787	21.1539	19.8738
3	1	Control	30.2446	35.0063	28.1645	18.6724	19.6615	26.0133	33.2629	21.3751	25.06	25.4739	50.9447	33.8999	33.6027	29.81	23.8639	26.0669	19.3049	15.2572	18.8276	23.7384	35.2214	28.1702	27.8119	28.3678	25.1037	20.2835	17.0729	18.1309	18.1965	30.6796	26.1945	34.9734	31.9304	28.0703	23.7327	25.9131	24.8718	22.1306	19.1383	20.811	25.1792	24.7435	33.5762	26.4849
3	2	Dopamine	17.9008	19.0952	44.5904	63.4006	37.8845	27.2593	33.7869	26.9134	19.8989	24.0704	56.4297	27.9331	64.8592	49.7585	32.9351	22.403	18.4031	14.5128	19.7309	23.7559	43.8302	41.5028	40.4665	35.4352	30.201	20.599	17.532	19.2569	24.3074	30.5399	27.8247	22.8963	41.1298	35.7038	33.5476	36.1589	31.368	31.6755	22.6533	21.2875	21.6593	20.4054	20.7782	20.7817
4	1	Control	46.919	32.1102	20.3328	21.1947	20.2473	23.0825	23.7597	17.6091	21.2447	23.3328	37.7119	22.9681	40.1918	44.7389	54.0821	21.9338	10.4822	17.2434	33.1321	30.5528	29.2515	24.4478	22.3962	22.588	19.9532	17.2738	14.745	17.0191	20.0085	22.1817	31.1732	39.9684	40.2577	36.984	36.4388	31.0979	30.2048	28.3056	24.0943	23.1954	28.0392	24.4286	28.7047	24.6694
4	2	Dopamine	54.7398	26.083	23.5113	26.7927	25.4111	24.5385	18.8228	18.2366	24.6638	23.0179	27.8628	22.7965	20.2047	18.9513	19.993	22.4214	23.0567	16.3159	17.3855	21.8986	39.9741	31.0236	24.2729	20.7388	17.2549	14.9938	13.5527	14.0592	21.9608	20.5195	29.14	45.7263	24.1878	23.2792	19.7385	20.6039	18.586	18.6451	19.7282	14.0411	15.8007	17.2721	22.5177	16.6851
5	1	Control	23.8333	24.6253	16.8629	25.3087	21.9807	23.1219	20.7768	17.9512	22.4522	28.2711	38.9759	38.9864	25.5409	39.2075	44.1456	29.3047	22.9062	18.4137	21.3914	24.688	32.7655	25.1416	22.6591	20.8198	18.9075	18.0195	15.0393	13.2348	17.9234	20.9729	23.5735	28.0864	31.588	34.1844	29.8542	29.9566	31.0579	24.1697	26.542	21.5362	24.0316	18.693	18.7455	16.863
5	2	Dopamine	34.2198	31.1731	13.8165	14.0892	17.8991	21.444	21.0367	16.5408	18.1342	23.4425	33.1043	24.707	24.9118	21.8017	23.3032	17.6764	18.8206	15.4728	19.7297	24.5676	28.8461	24.2617	20.6177	17.7092	15.4769	12.9827	12.3708	12.5439	16.2588	25.5464	19.7242	22.1393	38.8751	26.086	22.1346	18.8434	17.1204	15.8971	13.8459	13.156	13.3382	15.8664	13.808	15.7366
6	1	Control	37.946	26.8574	15.8586	19.331	19.4559	17.2849	16.5463	20.5317	25.0747	22.9707	25.8966	37.2306	42.9124	28.247	18.4505	18.0614	18.047	16.7156	19.4938	16.5586	25.9513	26.6971	22.8603	21.4289	17.7713	13.904	11.9529	11.9232	16.4217	22.496	27.0343	43.5494	39.6634	30.7271	26.5293	22.4364	20.1217	18.3809	15.1029	16.0897	15.357	20.0259	22.1932	31.3352
6	2	Dopamine	33.3159	19.1966	18.9813	18.3789	20.0372	17.8267	20.7146	22.1003	21.7943	22.8032	43.5284	28.8411	24.826	18.6575	19.0249	18.7283	17.5763	12.0796	17.5561	19.4335	28.7384	22.9213	20.7878	18.9046	17.1246	14.6366	12.7085	11.7998	19.5166	27.6418	26.5637	37.1023	30.1562	21.8168	19.5842	17.6321	17.308	13.7509	14.3801	12.0895	18.4284	23.3413	29.6046	40.2387
7	1	Dopamine	35.1771	23.4189	24.2258	19.7854	31.0057	18.7606	16.7733	19.3552	20.5609	19.5955	39.2699	24.7154	28.6044	29.7273	31.9376	25.3671	17.3772	14.948	19.4877	24.9505	31.4973	25.4987	21.8907	19.2607	18.878	17.0048	14.722	15.0129	17.6033	24.3212	22.6033	36.4718	30.7986	27.2734	25.8851	23.6655	23.189	17.056	21.4439	21.9353	21.185	20.466	25.9696	24.3155
7	2	Control	35.9321	16.492	25.2655	21.8123	33.4291	29.6497	19.8954	17.0791	18.1538	22.7234	25.828	18.8571	16.9221	16.4444	22.2484	20.7658	21.6457	16.8645	15.9687	20.924	35.6976	26.5905	21.4016	19.8518	19.4743	17.2772	12.8915	15.6604	15.1556	23.602	24.3354	22.0167	25.6403	22.214	19.3921	18.3193	17.8465	15.6765	13.0031	13.2613	14.3557	12.6504	13.5282	16.758
8	1	Dopamine	28.6725	24.8995	14.379	10.8444	15.6457	19.2757	19.5986	20.4482	21.2843	22.6118	47.0781	21.4605	20.1579	17.2569	28.5193	16.9042	15.4118	12.5189	19.118	27.4933	31.3381	23.7408	19.0452	15.6648	12.9511	10.3682	8.59542	8.82357	12.494	21.099	26.7105	39.6464	30.0758	22.3329	21.2074	18.0948	15.0305	13.0331	12.1217	15.4874	15.611	16.2313	24.6175	27.6507
8	2	Control	33.0102	24.2145	24.1441	21.1331	24.6928	39.8494	24.6928	21.2549	25.0427	22.1505	40.0029	26.0202	31.2831	20.3186	24.7828	37.7701	23.3211	17.209	18.8908	23.1952	32.438	24.2482	25.1973	23.7621	21.2404	18.6375	18.233	18.475	22.9836	33.0114	37.5245	53.8008	35.882	27.5136	24.0667	21.9195	19.3009	17.4712	18.1728	20.8434	22.6605	26.0679	31.0673	30.8254
