# Supplementary material for: Assessment of pharmacologically induced changes in canine kidney function by multiparametric magnetic resonance imaging and contrast enhanced ultrasound
Source: Front Vet Sci. 2024 Jun 20;11:1406343. doi: 10.3389/fvets.2024.1406343 (PMC11223176; doi:10.3389/fvets.2024.1406343)
Supplement: SUPPLEMENTARY DATA SHEET S5 — Excel file with physiological parameters of the test subjects during CEUS examination. [file Data_Sheet_5.xlsx]

## Sheet: Blad1
Physiological parameters of the test subjects during CEUS examination
Subject number	Breed	Time point	Treatment	Age (months)	Gender	Body weight (kg)	Pulse rate (beats/minute)	Respiration rate (breaths/minute)	Non-invasive blood pressure measurement (mmHg)
1	Beagle	1	Control	58	Female	11.3	90	9	100
1	Beagle	2	Dopamine	58	Female	11.3	89	12	83
2	Beagle	1	Dopamine	115	Male castrated	15.6	100	14	93
2	Beagle	2	Control	115	Male castrated	15.6	97	8	95
3	Beagle	1	Control	57	Male	13.4	100	7	80
3	Beagle	2	Dopamine	57	Male	13.4	113	7	93
4	Beagle	1	Control	57	Female castrated	13.8	124	23	105
4	Beagle	2	Dopamine	57	Female castrated	13.8	114	14	90
5	Beagle	1	Control	48	Male	9.525	108	21	83
5	Beagle	2	Dopamine	48	Male	9.525	93	15	/
6	Beagle	1	Control	58	Female	10.975	125	12	100
6	Beagle	2	Dopamine	58	Female	10.975	113	11	83
7	Beagle	1	Dopamine	58	Female	11	88	12	77
7	Beagle	2	Control	58	Female	11	73	11	90
8	Beagle	1	Dopamine	72	Male castrated	14.4	113	5	91
8	Beagle	2	Control	72	Male castrated	14.4	108	5	100
